# Supplementary material for: Phylogenetic predictions of carbapenemase activity from the Guiana extended-spectrum (GES) family of β-lactamases
Source: JAC Antimicrob Resist. 2024 Jan 11;6(1):dlad150. doi: 10.1093/jacamr/dlad150 (PMC10783257; doi:10.1093/jacamr/dlad150)
Supplement: dlad150_Supplementary_Data [file dlad150_supplementary_data.zip]

Archive with 1 entries (1 files):
- table 1 proof.csv
