# Supplementary material for: Phylogenetic predictions of carbapenemase activity from the Guiana extended-spectrum (GES) family of β-lactamases
Source: JAC Antimicrob Resist. 2024 Jan 11;6(1):dlad150. doi: 10.1093/jacamr/dlad150 (PMC10783257; doi:10.1093/jacamr/dlad150)
Supplement: dlad150_Supplementary_Data [file dlad150_supplementary_data.zip › table 1 proof.csv]

Allele	Accession	8	11	14	15	20	24	27	35	38	43	54	62	63	80	81	99	104	109	125	130	165	166	167	168	169	179	193	201	231	237	243	244	254	272	273
concensus		H	L	G	I	Y	K	30	K	R	Q	E	M	A	V	F	P	E	T	A	S	K	P	E	M	S	D	V	S	V	T	G	R	E	V	E
GES-1	AF156486																									G
GES-2	AF326355																									N
GES-3	AB113580												T					K
GES-4	AB116723												T					K
GES-5	MF370188
GES-6	KM210290																	K
GES-7	KX230795																	K								G
GES-8	AF329699																			L						G
GES-9	AY920928																									G						S
GES-10	FJ820124				T								T								C
GES-11	FJ854362																									G						A
GES-12	FN554543																									G					A	A
GES-13	GU169702																	K								N
GES-14	GU207844																															A
GES-15	GU208678																						S
GES-16	HM173356										E
GES-17	NG_049119																	K								G						A
GES-18	JQ028729														I
GES-19	JN596280			A																						G						A
GES-20	JN596280			A
GES-21	JQ772478															L
GES-22	JX023441																								L	G						A
GES-23	KF179354
GES-24	AB901141												T
GES-25	KT732289					H			R
GES-26	KP096411			A																						G
GES-27	KT151556																						Q
GES-28	KT626944																										N
GES-29	KT997885																						A
GES-30	LC126615									C
GES-31	KX034181										E							K								G					A
GES-32	KX753225		F			S	N	R			E	Q	I	E			R	K	A							G			P	I				D	E	Q
GES-33	KY783911																	K
GES-34	MG748726																	K				N
GES-35	MH388469																								L	G		I				A
GES-36	LC385763																					N		K
GES-37	LC385763																							K
GES-38	MH780082																	K								G						A	Q
GES-39	MH780083																	G
GES-40	MK105833			A																												A
GES-41	MK880227		F			S	N	R			E	Q	I	E			R		A							G				I				D	E	Q
GES-42	MN065796																												P
GES-43	MN219691	Y																					S
GES-44	MT160807		F			S	N					Q														G								D	E	Q
GES-45	LC558356																									G					A
GES-46	MW295358																	K								G
